# Supplementary material for: Increased Habit Frequency in the Daily Lives of Patients with Acute Anorexia Nervosa
Source: Nutrients. 2022 Sep 21;14(19):3905. doi: 10.3390/nu14193905 (PMC9573582; doi:10.3390/nu14193905)
Supplement: Supplementary file 1 [file nutrients-14-03905-s001.zip]

Archive with 1 entries (1 files):
- nutrients-1881356-supplementary.pdf
